# Supplementary material for: Is Conduction System Pacing a Valuable Alternative to Biventricular Pacing for Cardiac Resynchronization Therapy?
Source: J Cardiovasc Dev Dis. 2024 May 2;11(5):144. doi: 10.3390/jcdd11050144 (PMC11122347; doi:10.3390/jcdd11050144)
Supplement: Supplementary file 1 [file jcdd-11-00144-s001.zip]

Archive with 2 entries (2 files):
- his prop 3.mov
- RS prop 2.mov
